# Supplementary material for: Alkylated Benzodithienoquinolizinium Salts as Possible Non-Fullerene Organic N-Type Semiconductors: An Experimental and Theoretical Study
Source: Materials (Basel). 2021 Oct 20;14(21):6239. doi: 10.3390/ma14216239 (PMC8584425; doi:10.3390/ma14216239)
Supplement: Supplementary file 1 [file materials-14-06239-s001.zip]

Archive with 1 entries (1 files):
- materials-1391312-supplementary.pdf
